# Supplementary material for: ﻿A new species of Piper (Piperaceae) with peltate leaves from Serranía de las Quinchas, Colombia
Source: PhytoKeys. 2023 May 29;227:9–24. doi: 10.3897/phytokeys.227.101405 (PMC10242527; doi:10.3897/phytokeys.227.101405)
Supplement: XML Treatment for Piper quinchasense [file phytokeys.227.101405-treatment1.xml]

<!DOCTYPE tp:taxon-treatment
  PUBLIC "-//TaxonX//DTD Taxonomic Treatment Publishing DTD v0 20100105//EN" "tax-treatment-NSO.dtd">
<tp:taxon-treatment xmlns:tp="http://www.plazi.org/taxpub"><tp:treatment-meta><kwd-group><label>Taxon classification</label><kwd>
              <named-content content-type="kingdom">Plantae</named-content>
            </kwd><kwd>
              <named-content content-type="order">Piperales</named-content>
            </kwd><kwd>
              <named-content content-type="family">Piperaceae</named-content>
            </kwd></kwd-group><mixed-citation publication-type="journal"><person-group><name><surname>Jaramillo</surname><given-names>M. Alejandra</given-names></name><name><surname>Rodríguez-Duque</surname><given-names>Dayro</given-names></name><name><surname>Escobar-Alba</surname><given-names>Magda</given-names></name></person-group><article-title>﻿A new species of <italic><tp:taxon-name><tp:taxon-name-part taxon-name-part-type="genus" reg="Piper">Piper</tp:taxon-name-part></tp:taxon-name></italic> (<tp:taxon-name><tp:taxon-name-part taxon-name-part-type="family">Piperaceae</tp:taxon-name-part></tp:taxon-name>) with peltate leaves from Serranía de las Quinchas, Colombia</article-title><source>PhytoKeys</source><day>29</day><month>05</month><year>2023</year><volume>227</volume><fpage>9</fpage><lpage>24</lpage><pub-id pub-id-type="doi">10.3897/phytokeys.227.101405</pub-id></mixed-citation></tp:treatment-meta><tp:nomenclature><label>﻿</label><tp:taxon-name>
            <object-id xmlns:xlink="http://www.w3.org/1999/xlink" content-type="arpha" xlink:type="simple">6EF27235-97B6-5E05-8161-C2FE5A667C65</object-id>
            <tp:taxon-name-part taxon-name-part-type="genus" reg="Piper">Piper</tp:taxon-name-part>
            <tp:taxon-name-part taxon-name-part-type="species" reg="quinchasense">quinchasense</tp:taxon-name-part>
            <object-id xmlns:xlink="http://www.w3.org/1999/xlink" content-type="ipni" xlink:type="simple">urn:lsid:ipni.org:names:77320207-1</object-id>
          </tp:taxon-name><tp:taxon-authority>M.A.Jaram.</tp:taxon-authority><tp:taxon-status xmlns:xlink="http://www.w3.org/1999/xlink" xlink:type="simple">sp. nov.</tp:taxon-status></tp:nomenclature><tp:treatment-sec sec-type="material" id="SECID0EIAAE"><title>Type.</title><p>Colombia. Boyacá: Otanche, vereda Las Quinchas, Sector La Y, Finca Lote Terreno, <named-content xmlns:xlink="http://www.w3.org/1999/xlink" content-type="dwc:verbatimCoordinates" xlink:type="simple"><named-content content-type="geo-json" specific-use="{&#34;type&#34;:&#34;Point&#34;,&#34;coordinates&#34;:[-75.256667,5.804722]}" id="NCID0ERAAE" xlink:type="simple">5°48'17"N, 75°15′24"W</named-content></named-content>, 1210 m, 17 Mayo 2022 [fl], M. A. Jaramillo et al. 1807 (holotype: HUA; isotypes: UPTC, UMNG-H). Figs <xref ref-type="fig" rid="F1">1</xref>–<xref ref-type="fig" rid="F3">3</xref>.</p></tp:treatment-sec><tp:treatment-sec sec-type="description" id="SECID0E5AAE"><title>Description.</title><p><italic><tp:taxon-name><tp:taxon-name-part taxon-name-part-type="genus" reg="Piper">Piper</tp:taxon-name-part><tp:taxon-name-part taxon-name-part-type="species" reg="quinchasense">quinchasense</tp:taxon-name-part></tp:taxon-name></italic> is similar to <italic><tp:taxon-name><tp:taxon-name-part taxon-name-part-type="genus" reg="Piper">P.</tp:taxon-name-part><tp:taxon-name-part taxon-name-part-type="species" reg="parianum">parianum</tp:taxon-name-part></tp:taxon-name></italic>, it differs from the latter in having all leaf blades peltate (vs. leaves deeply lobed to peltate), and inflorescence peduncle 4–5 cm long, (vs. peduncle 1–2.7 cm long).</p><p><bold><italic>Shrub</italic></bold>, 3 m tall, branched in the upper portion only, exhibiting stilt roots (Fig. <xref ref-type="fig" rid="F2">2C</xref>). <bold><italic>Internodes</italic></bold> 5–10 × 2.5–4.6 cm, green when young and becoming brown when maturing, tomentose, idioblasts not evident. <bold><italic>Prophylls</italic></bold> not seen. <bold><italic>Petioles</italic></bold> 4.5–8.5 cm long, vaginate the entire length (Figs <xref ref-type="fig" rid="F2">2D</xref>, <xref ref-type="fig" rid="F3">3J</xref>), tomentose, idioblasts evident. <bold><italic>Leaf</italic></bold> blades (28) 35–49 × 7.5–19 cm, oblong-lanceolate, base obliquely-peltate, asymmetric to truncate, peltate, petiole inserting 2.5–10.5 cm from the margin, on the adaxial surface leaf blade is depressed and umbonate above petiole insertion (Fig. <xref ref-type="fig" rid="F2">2E</xref>), blade medially asymmetric, apex long attenuate, green on the adaxial surface and green-silver on the abaxial surface when alive (Fig. <xref ref-type="fig" rid="F2">2E, F</xref>), coriaceous, chartaceous when dry, drying dark maroon on the adaxial surface and ochre on the abaxial surface, glabrous with visible idioblasts on the adaxial surface (Fig. <xref ref-type="fig" rid="F3">3K</xref>), sparsely tomentose on the blade and veins densely tomentose on the abaxial surface (Fig. <xref ref-type="fig" rid="F3">3I</xref>), eciliate, margin folds towards the abaxial surface appearing to form irregular spaced teeth; pinnately nerved to the distal third, 4–6 pairs of secondary veins, curved and ascending, diverging in angles that decrease towards the apex (from 80–30 degrees) and spacing slightly decreasing towards the base, tertiary veins forming areoles 1.2–1.8 × 0.5–1 cm, rectangular and not uniform in size, perpendicular to secondary nerves, nerves not impressed on the adaxial surface, elevated on the abaxial surface. <bold><italic>Inflorescences</italic></bold> a simple spike, terminal, pendulous; peduncle 4.5–5 cm long, tomentose, green, idioblasts not evident; rachis length in flower 12–19 cm × 3–4 mm, rachis length in fruit 25–27cm. <bold><italic>Floral bracts</italic></bold> cucullate, sagitate from above (Fig. <xref ref-type="fig" rid="F3">3F</xref>), 1.8–2.3 × 0.9–1.0 mm, pellucid dotted, pedicel fimbriate on the distal portion (Fig. <xref ref-type="fig" rid="F3">3E</xref>), forming bands around the spike (Fig. <xref ref-type="fig" rid="F3">3B</xref>). <bold><italic>Flowers</italic></bold> sessile with 4 stamens (Fig. <xref ref-type="fig" rid="F3">3C</xref>), filaments 0.25–0.40 mm long, anthers 0.3–0.6 × 0.16–0.26 long, with connective glabrate, longitudinally dehiscent, dithecous (Fig. <xref ref-type="fig" rid="F3">3D</xref>), ovary four carpellate, four stigmas sessile, not persistent in fruit, 0.4–0.5 mm long (Figs <xref ref-type="fig" rid="F2">2B</xref>, <xref ref-type="fig" rid="F3">3G</xref>). <bold><italic>Fruits</italic></bold> obpyriform, 2.1–2.4 × 1.0–1.6 mm, glabrous, green when alive, brown when dry (Fig. <xref ref-type="fig" rid="F3">3G</xref>). <bold><italic>Seeds</italic></bold> smooth, pellucid dotted, obpyriform, 1.9–2.1 × 1.0–1.3 mm, glabrous, brown when dry (Fig. <xref ref-type="fig" rid="F3">3H</xref>).</p><fig id="F2" position="float" orientation="portrait"><object-id xmlns:xlink="http://www.w3.org/1999/xlink" content-type="doi" xlink:type="simple">10.3897/phytokeys.227.101405.figure2</object-id><object-id xmlns:xlink="http://www.w3.org/1999/xlink" content-type="arpha" xlink:type="simple">B88EBDC3-0184-54C2-BC84-081ED9F9B4C5</object-id><label>Figure 2.</label><caption><p><italic><tp:taxon-name><tp:taxon-name-part taxon-name-part-type="genus" reg="Piper">Piper</tp:taxon-name-part><tp:taxon-name-part taxon-name-part-type="species" reg="quinchasense">quinchasense</tp:taxon-name-part></tp:taxon-name></italic> M. A. Jaram. <bold>A</bold> habit <bold>B</bold> magnified view of inflorescence <bold>C</bold> stilt roots <bold>D</bold> sheathing petiole <bold>E</bold> adaxial surface of leaves <bold>F</bold> abaxial surface of leaves and inflorescence. Photographs by D. Rodríguez-Duque.</p></caption><graphic xmlns:xlink="http://www.w3.org/1999/xlink" xlink:href="phytokeys-227-009_article-101405__-g002.jpg" position="float" orientation="portrait" xlink:type="simple" id="oo_855958.jpg"><uri content-type="original_file" xlink:type="simple">https://binary.pensoft.net/fig/855958</uri></graphic></fig><fig id="F3" position="float" orientation="portrait"><object-id xmlns:xlink="http://www.w3.org/1999/xlink" content-type="doi" xlink:type="simple">10.3897/phytokeys.227.101405.figure3</object-id><object-id xmlns:xlink="http://www.w3.org/1999/xlink" content-type="arpha" xlink:type="simple">7AE30A06-6EAF-52DD-B4CF-081CE57B875D</object-id><label>Figure 3.</label><caption><p><italic><tp:taxon-name><tp:taxon-name-part taxon-name-part-type="genus" reg="Piper">Piper</tp:taxon-name-part><tp:taxon-name-part taxon-name-part-type="species" reg="quinchasense">quinchasense</tp:taxon-name-part></tp:taxon-name></italic> M. A. Jaram. <bold>A</bold> sympodial branch, showing both the abaxial and adaxial surface of the leaves <bold>B</bold> magnified view of inflorescence <bold>C</bold> floral diagram <bold>D</bold> anther <bold>E</bold> floral bract, abaxial view <bold>F</bold> floral bract view from above <bold>G</bold> fruit <bold>H</bold> seed <bold>I</bold> magnified view of leaf abaxial surface <bold>J</bold> sheathing petiole <bold>K</bold> magnified view of leaf adaxial surface. Illustration by Ariadna Valenzuela, based on M. Escobar-Alba 764, and photographs by D. Rodríguez-Duque.</p></caption><graphic xmlns:xlink="http://www.w3.org/1999/xlink" xlink:href="phytokeys-227-009_article-101405__-g003.jpg" position="float" orientation="portrait" xlink:type="simple" id="oo_855959.jpg"><uri content-type="original_file" xlink:type="simple">https://binary.pensoft.net/fig/855959</uri></graphic></fig></tp:treatment-sec><tp:treatment-sec sec-type="Phylogenetic relationships" id="SECID0EYHAE"><title>Phylogenetic relationships.</title><p><italic><tp:taxon-name><tp:taxon-name-part taxon-name-part-type="genus" reg="Piper">Piper</tp:taxon-name-part><tp:taxon-name-part taxon-name-part-type="species" reg="quinchasense">quinchasense</tp:taxon-name-part></tp:taxon-name></italic> belongs to the <italic><tp:taxon-name><tp:taxon-name-part taxon-name-part-type="genus" reg="Macrostachys">Macrostachys</tp:taxon-name-part></tp:taxon-name></italic> clade (Fig. <xref ref-type="fig" rid="F4">4</xref>). A group of shrubs and treelets reaching 7–8 (15) m tall, petioles sheathing above the middle or throughout their length, pinnately nerved leaves, mostly larger than 30cm long, inflorescences mostly pendulous (erect in some species), and flowers forming bands around the spike (<xref ref-type="bibr" rid="B20">Jaramillo et al. 2008</xref>). Species with peltate leaves have evolved independently in clades <italic><tp:taxon-name><tp:taxon-name-part taxon-name-part-type="genus" reg="Macrostachys">Macrostachys</tp:taxon-name-part></tp:taxon-name></italic>, <italic><tp:taxon-name><tp:taxon-name-part taxon-name-part-type="genus" reg="Pothomorphe">Pothomorphe</tp:taxon-name-part></tp:taxon-name></italic>, <italic><tp:taxon-name><tp:taxon-name-part taxon-name-part-type="genus" reg="Oxodium">Oxodium</tp:taxon-name-part></tp:taxon-name></italic> (=<italic><tp:taxon-name><tp:taxon-name-part taxon-name-part-type="genus" reg="Schilleria">Schilleria</tp:taxon-name-part></tp:taxon-name></italic>, Callejas 2020) and <italic><tp:taxon-name><tp:taxon-name-part taxon-name-part-type="genus" reg="Ottonia">Ottonia</tp:taxon-name-part></tp:taxon-name></italic>. Peltate leaves are known to occur in the two large genera of <tp:taxon-name><tp:taxon-name-part taxon-name-part-type="family">Piperaceae</tp:taxon-name-part></tp:taxon-name>: <italic><tp:taxon-name><tp:taxon-name-part taxon-name-part-type="genus" reg="Piper">Piper</tp:taxon-name-part></tp:taxon-name></italic> and <italic><tp:taxon-name><tp:taxon-name-part taxon-name-part-type="genus" reg="Peperomia">Peperomia</tp:taxon-name-part></tp:taxon-name></italic>. They are more common in plants that grow in the shade of humid tropical forests (<xref ref-type="bibr" rid="B45">Wunnenberg et al. 2021</xref>). There is still much to learn about the functional morphology and anatomy of <italic><tp:taxon-name><tp:taxon-name-part taxon-name-part-type="genus" reg="Piper">Piper</tp:taxon-name-part></tp:taxon-name></italic> species with peltate leaves.</p><fig id="F4" position="float" orientation="portrait"><object-id xmlns:xlink="http://www.w3.org/1999/xlink" content-type="doi" xlink:type="simple">10.3897/phytokeys.227.101405.figure4</object-id><object-id xmlns:xlink="http://www.w3.org/1999/xlink" content-type="arpha" xlink:type="simple">0C924F83-0447-54D2-9A26-B8B4CC2B8344</object-id><label>Figure 4.</label><caption><p>Phylogenetic relationships of <italic><tp:taxon-name><tp:taxon-name-part taxon-name-part-type="genus" reg="Piper">Piper</tp:taxon-name-part><tp:taxon-name-part taxon-name-part-type="species" reg="quinchasense">quinchasense</tp:taxon-name-part></tp:taxon-name></italic> M. A. Jaram. and 14 species of Neotropical <italic><tp:taxon-name><tp:taxon-name-part taxon-name-part-type="genus" reg="Piper">Piper</tp:taxon-name-part></tp:taxon-name></italic> with peltate leaves (in bold). Topology based on Maximum likelihood analysis of nrITS sequences. Numbers on branches are maximum likelihood bootstrap support values (&gt;90%).</p></caption><graphic xmlns:xlink="http://www.w3.org/1999/xlink" xlink:href="phytokeys-227-009_article-101405__-g004.jpg" position="float" orientation="portrait" xlink:type="simple" id="oo_855960.jpg"><uri content-type="original_file" xlink:type="simple">https://binary.pensoft.net/fig/855960</uri></graphic></fig></tp:treatment-sec><tp:treatment-sec sec-type="distribution" id="SECID0EYLAE"><title>Distribution and habitat.</title><p>The species is only known from the type locality Serranía de las Quinchas (Fig. <xref ref-type="fig" rid="F1">1</xref>). <italic><tp:taxon-name><tp:taxon-name-part taxon-name-part-type="genus" reg="Piper">Piper</tp:taxon-name-part><tp:taxon-name-part taxon-name-part-type="species" reg="quinchasense">quinchasense</tp:taxon-name-part></tp:taxon-name></italic> is a tall shrub in the understory of very humid forests; it often grows near streams. The occurrence of stilt roots (Fig. <xref ref-type="fig" rid="F2">2C</xref>), a character not commonly seen in <italic><tp:taxon-name><tp:taxon-name-part taxon-name-part-type="genus" reg="Piper">Piper</tp:taxon-name-part></tp:taxon-name></italic>, suggests it is adapted for flooded areas near watercourses. It also is a very resilient plant that will produce adventitious roots if tumbled and it will continue growing, or even resprout, from a fallen leaf. Resprouting is common among shade-tolerant <italic><tp:taxon-name><tp:taxon-name-part taxon-name-part-type="genus" reg="Piper">Piper</tp:taxon-name-part></tp:taxon-name></italic> (<xref ref-type="bibr" rid="B22">Lasso et al. 2009</xref>).</p></tp:treatment-sec><tp:treatment-sec sec-type="phenology" id="SECID0EDNAE"><title>Phenology.</title><p>Flowering specimens were collected in March, and May. Fruiting specimens were collected in October.</p></tp:treatment-sec><tp:treatment-sec sec-type="etymology" id="SECID0EINAE"><title>Etymology.</title><p>The epithet <italic>quinchasense</italic>, refers to Serranía de las Quinchas, the type locality for this species. According to locals, Quinchas derives from the indigenous groups “Quinchos” that inhabited the region.</p></tp:treatment-sec><tp:treatment-sec sec-type="conservation status" id="SECID0EQNAE"><title>Conservation status.</title><p>This species is known only from one population in the type locality (Fig. <xref ref-type="fig" rid="F1">1</xref>). The extent of occurrence (<abbrev xmlns:xlink="http://www.w3.org/1999/xlink" xlink:title="extent of occurrence" id="ABBRID0E1NAE" xlink:type="simple">EOO</abbrev>) of 8 km<sup>2</sup> and area of occupancy (<abbrev xmlns:xlink="http://www.w3.org/1999/xlink" xlink:title="area of occupancy" id="ABBRID0EAOAE" xlink:type="simple">AOO</abbrev>) of 8 km<sup>2</sup> are very small. The locality is under threat of disappearing for the extension of agricultural and mining activities (<xref ref-type="bibr" rid="B27">Rodríguez-Duque et al. 2021</xref>), which suggests it is Endangered [EN B1a]. Serranía de las Quinchas was declared a Regional Park in 2008; since its creation, the park extension has been reduced by 20% as the buffer zones were eliminated. Furthermore, the constant threat of coal mining makes the locality highly exposed to deforestation.</p></tp:treatment-sec><tp:treatment-sec sec-type="material" id="SECID0EKOAE"><title>Additional specimens examined.</title><p>Colombia. —Boyacá: Otanche, vereda Las Quinchas, Sector La Y, Finca Lote Terreno, <named-content xmlns:xlink="http://www.w3.org/1999/xlink" content-type="dwc:verbatimCoordinates" xlink:type="simple"><named-content content-type="geo-json" specific-use="{&#34;type&#34;:&#34;Point&#34;,&#34;coordinates&#34;:[-75.256667,5.804722]}" id="NCID0ETOAE" xlink:type="simple">5°48'17"N, 75°15′24"W</named-content></named-content>, 26 October 2022, [fr] M. A. Jaramillo et al 1939 (HUA, UMNG-H); Boyacá: Otanche, Parque Regional Natural, Serranía de las Quinchas, <named-content xmlns:xlink="http://www.w3.org/1999/xlink" content-type="dwc:verbatimCoordinates" xlink:type="simple"><named-content content-type="geo-json" specific-use="{&#34;type&#34;:&#34;Point&#34;,&#34;coordinates&#34;:[-75.256167,5.812639]}" id="NCID0E2OAE" xlink:type="simple">5°48′45.5"N, 75°15′22.2"W</named-content></named-content>, [st] 14 June 2021, Magda Escobar-Alba <italic>et al</italic>. 489 (UPTC); Parque Regional Natural Serranía de las Quinchas, vereda las Quinchas, Finca Chorro Negro, <named-content xmlns:xlink="http://www.w3.org/1999/xlink" content-type="dwc:verbatimCoordinates" xlink:type="simple"><named-content content-type="geo-json" specific-use="{&#34;type&#34;:&#34;Point&#34;,&#34;coordinates&#34;:[-75.249250,5.818667]}" id="NCID0EFPAE" xlink:type="simple">5°49′7.2"N, 75°14′57.3"W</named-content></named-content>, [fl] 3 March 2022, Magda Escobar-Alba <italic>et al</italic>. 762 (UPTC).</p></tp:treatment-sec><tp:treatment-sec sec-type="notes" id="SECID0EMPAE"><title>Notes.</title><p><italic><tp:taxon-name><tp:taxon-name-part taxon-name-part-type="genus" reg="Piper">Piper</tp:taxon-name-part><tp:taxon-name-part taxon-name-part-type="species" reg="quinchasense">quinchasense</tp:taxon-name-part></tp:taxon-name></italic> is a handsome species that differs from related <tp:taxon-name><tp:taxon-name-part taxon-name-part-type="genus" reg="Macrostachys">Macrostachys</tp:taxon-name-part></tp:taxon-name> taxa in having long lanceolate-oblong leaves. It is morphologically similar to <italic><tp:taxon-name><tp:taxon-name-part taxon-name-part-type="genus" reg="Piper">P.</tp:taxon-name-part><tp:taxon-name-part taxon-name-part-type="species" reg="parianum">parianum</tp:taxon-name-part></tp:taxon-name></italic> from which it differs in having mononomorphic leaves (all of them peltate) vs. leaves dimorphic, some peltate and others are deeply lobed. <italic><tp:taxon-name><tp:taxon-name-part taxon-name-part-type="genus" reg="Piper">P.</tp:taxon-name-part><tp:taxon-name-part taxon-name-part-type="species" reg="parianum">parianum</tp:taxon-name-part></tp:taxon-name></italic> is only known in the isolated cloud forests of “Peninsula de Paria”, a region located in the eastern portion of Coastal Cordillera in the extreme northeast of Venezuela. The flora of Paria Peninsula is characterized by the high occurrence of endemic species (<xref ref-type="bibr" rid="B35">Steyermark and Agostini 1966</xref>; <xref ref-type="bibr" rid="B24">Meier 2011</xref>) and several types of vegetation communities (<xref ref-type="bibr" rid="B4">Beard 1946</xref>). The flora of this region has many affinities to plants of Trinidad and Tobago (<italic><tp:taxon-name><tp:taxon-name-part taxon-name-part-type="genus" reg="Selaginella">Selaginella</tp:taxon-name-part><tp:taxon-name-part taxon-name-part-type="species" reg="hartii">hartii</tp:taxon-name-part></tp:taxon-name></italic> Hieron.; – <tp:taxon-name><tp:taxon-name-part taxon-name-part-type="family">Selaginellaceae</tp:taxon-name-part></tp:taxon-name>; <italic>5</italic> Turrill – <tp:taxon-name><tp:taxon-name-part taxon-name-part-type="family">Acanthaceae</tp:taxon-name-part></tp:taxon-name>: sensu <xref ref-type="bibr" rid="B1">Baksh-comeau et al. 2016</xref>), and the forests of the Northeastern sector of Guayana Shield in Venezuela and the Guianas (e.g., <italic><tp:taxon-name><tp:taxon-name-part taxon-name-part-type="genus" reg="Besleria">Besleria</tp:taxon-name-part><tp:taxon-name-part taxon-name-part-type="species" reg="insolita">insolita</tp:taxon-name-part></tp:taxon-name></italic> C.V. Morton – <tp:taxon-name><tp:taxon-name-part taxon-name-part-type="family">Gesneriaceae</tp:taxon-name-part></tp:taxon-name>; <xref ref-type="bibr" rid="B24">Meier 2011</xref>). Serranía de las Quinchas, on the other hand, has the most floristic affinities with the Chocó region (e. g. <italic><tp:taxon-name><tp:taxon-name-part taxon-name-part-type="genus" reg="Dimerocostus">Dimerocostus</tp:taxon-name-part><tp:taxon-name-part taxon-name-part-type="species" reg="cryptocalyx">cryptocalyx</tp:taxon-name-part></tp:taxon-name></italic> N. R. Salinas &amp; Betancur, <xref ref-type="bibr" rid="B31">Salinas and Betancur 2004</xref>). The regions have similar habitats driven by high precipitations despite their divergent biogeographical affinities.</p><p>A key to species of Neotropical <italic><tp:taxon-name><tp:taxon-name-part taxon-name-part-type="genus" reg="Piper">Piper</tp:taxon-name-part></tp:taxon-name></italic> with peltate leaves is presented below.</p><sec sec-type="﻿New status" id="SECID0EMTAE"><title>﻿New status</title><p>While preparing the key for peltate Neotropical <italic><tp:taxon-name><tp:taxon-name-part taxon-name-part-type="genus" reg="Piper">Piper</tp:taxon-name-part></tp:taxon-name></italic>, we realized some species deserve new status. New status and new names are proposed for two species.</p></sec></tp:treatment-sec><tp:treatment-sec><!--Section generated to contain objects referenced in tp:taxon-treatment.--><fig id="F1" position="float" orientation="portrait"><object-id xmlns:xlink="http://www.w3.org/1999/xlink" content-type="doi" xlink:type="simple">10.3897/phytokeys.227.101405.figure1</object-id><object-id xmlns:xlink="http://www.w3.org/1999/xlink" content-type="arpha" xlink:type="simple">403CD8C7-DFB6-5B31-9401-7B1AE002061E</object-id><label>Figure 1.</label><caption><p>Geographic distribution map of <italic><tp:taxon-name><tp:taxon-name-part taxon-name-part-type="genus" reg="Piper">Piper</tp:taxon-name-part><tp:taxon-name-part taxon-name-part-type="species" reg="quinchasense">quinchasense</tp:taxon-name-part></tp:taxon-name></italic> M.A.Jaram.</p></caption><graphic xmlns:xlink="http://www.w3.org/1999/xlink" xlink:href="phytokeys-227-009_article-101405__-g001.jpg" position="float" orientation="portrait" xlink:type="simple" id="oo_855957.jpg"><uri content-type="original_file" xlink:type="simple">https://binary.pensoft.net/fig/855957</uri></graphic></fig></tp:treatment-sec><ref-list><ref id="B20"><mixed-citation xmlns:xlink="http://www.w3.org/1999/xlink" xlink:type="simple"><person-group><name name-style="western"><surname>Jaramillo</surname><given-names>MA</given-names></name><name name-style="western"><surname>Callejas-Posada</surname><given-names>R</given-names></name><name name-style="western"><surname>Davidson</surname><given-names>C</given-names></name><name name-style="western"><surname>Smith</surname><given-names>JF</given-names></name><name name-style="western"><surname>Stevens</surname><given-names>AC</given-names></name><name name-style="western"><surname>Tepe</surname><given-names>EJ</given-names></name></person-group> (<year>2008</year>) <article-title>A phylogeny of the tropical genus <italic><tp:taxon-name><tp:taxon-name-part taxon-name-part-type="genus">Piper</tp:taxon-name-part></tp:taxon-name></italic> using ITS and the chloroplast intron psbJ – petA.</article-title><source>Systematic Botany</source><volume>33</volume>(<issue>4</issue>): <fpage>647</fpage>–<lpage>660</lpage>. <ext-link xlink:href="10.1600/036364408786500244" ext-link-type="doi" xlink:type="simple">https://doi.org/10.1600/036364408786500244</ext-link></mixed-citation></ref><ref id="B45"><mixed-citation xmlns:xlink="http://www.w3.org/1999/xlink" xlink:type="simple"><person-group><name name-style="western"><surname>Wunnenberg</surname><given-names>J</given-names></name><name name-style="western"><surname>Rjosk</surname><given-names>A</given-names></name><name name-style="western"><surname>Neinhuis</surname><given-names>C</given-names></name><name name-style="western"><surname>Lautenschläger</surname><given-names>T</given-names></name></person-group> (<year>2021</year>) Stregthening structures in the petiole-lamina junction of peltate leaves. Biomimetics 6: 25. <ext-link xlink:href="10.3390/biomimetics6020025" ext-link-type="doi" xlink:type="simple">https://doi.org/10.3390/biomimetics6020025</ext-link></mixed-citation></ref><ref id="B22"><mixed-citation xmlns:xlink="http://www.w3.org/1999/xlink" xlink:type="simple"><person-group><name name-style="western"><surname>Lasso</surname><given-names>E</given-names></name><name name-style="western"><surname>Engelbrecht</surname><given-names>BMJ</given-names></name><name name-style="western"><surname>Dalling</surname><given-names>JW</given-names></name></person-group> (<year>2009</year>) <article-title>When sex is not enough: Ecological correlates of asexual reproductive ability in eight co-occurring <italic><tp:taxon-name><tp:taxon-name-part taxon-name-part-type="genus">Piper</tp:taxon-name-part></tp:taxon-name></italic> species in Panama.</article-title><source>Oecologia</source><volume>161</volume>: <fpage>43</fpage>–<lpage>56</lpage>. <ext-link xlink:href="10.1007/s00442-009-1353-6" ext-link-type="doi" xlink:type="simple">https://doi.org/10.1007/s00442-009-1353-6</ext-link></mixed-citation></ref><ref id="B27"><mixed-citation xmlns:xlink="http://www.w3.org/1999/xlink" xlink:type="simple"><person-group><name name-style="western"><surname>Rodríguez-Duque</surname><given-names>DL</given-names></name><name name-style="western"><surname>Allende</surname><given-names>JRG</given-names></name><name name-style="western"><surname>García-González</surname><given-names>JD</given-names></name><name name-style="western"><surname>Escobar-Alba</surname><given-names>M</given-names></name><name name-style="western"><surname>Hernández-Avendaño</surname><given-names>P</given-names></name><name name-style="western"><surname>Aymard-Corredor</surname><given-names>GA</given-names></name></person-group> (<year>2021</year>) <article-title>Rediscovering <italic><tp:taxon-name><tp:taxon-name-part taxon-name-part-type="genus">Ternstroemia</tp:taxon-name-part><tp:taxon-name-part taxon-name-part-type="species">killipiana</tp:taxon-name-part></tp:taxon-name></italic> (<tp:taxon-name><tp:taxon-name-part taxon-name-part-type="family">Pentaphylacaceae</tp:taxon-name-part></tp:taxon-name>, S.L.), a Colombian Andes species not collected since 1926: Its geographic distribution and current conservation status.</article-title><source>Harvard Papers in Botany</source><volume>26</volume>(<issue>2</issue>): <fpage>449</fpage>–<lpage>454</lpage>. <ext-link xlink:href="10.3100/hpib.v26iss2.2021.n11" ext-link-type="doi" xlink:type="simple">https://doi.org/10.3100/hpib.v26iss2.2021.n11</ext-link></mixed-citation></ref><ref id="B35"><mixed-citation xmlns:xlink="http://www.w3.org/1999/xlink" xlink:type="simple"><person-group><name name-style="western"><surname>Steyermark</surname><given-names>JA</given-names></name><name name-style="western"><surname>Agostini</surname><given-names>G</given-names></name></person-group> (<year>1966</year>) <article-title>Exploración Botánica del Cerro Patao y zonas adyacentes a Puerto Hierro en la Peninsula de Paria, Edo. Sucre.</article-title><source>Acta Botanica Venezuelica</source><volume>1</volume>: <fpage>7</fpage>–<lpage>80</lpage>.</mixed-citation></ref><ref id="B24"><mixed-citation xmlns:xlink="http://www.w3.org/1999/xlink" xlink:type="simple"><person-group><name name-style="western"><surname>Meier</surname><given-names>W</given-names></name></person-group> (<year>2011</year>) <article-title>Los bosques nublados de la Cordillera de La Costa de Venezuela.</article-title><source>Biollania</source><volume>10</volume>: <fpage>106</fpage>–<lpage>121</lpage>.</mixed-citation></ref><ref id="B4"><mixed-citation xmlns:xlink="http://www.w3.org/1999/xlink" xlink:type="simple"><person-group><name name-style="western"><surname>Beard</surname><given-names>JS</given-names></name></person-group> (<year>1946</year>) <article-title>Notes on the vegetation of the Paria Peninsula, Venezuela.</article-title><source>Caribbean Forester</source><volume>7</volume>: <fpage>37</fpage>–<lpage>46</lpage>.</mixed-citation></ref><ref id="B1"><mixed-citation xmlns:xlink="http://www.w3.org/1999/xlink" xlink:type="simple"><person-group><name name-style="western"><surname>Baksh-Comeau</surname><given-names>YS</given-names></name><name name-style="western"><surname>Maharaj</surname><given-names>SS</given-names></name><name name-style="western"><surname>Adams</surname><given-names>CD</given-names></name><name name-style="western"><surname>Hawthorne</surname><given-names>WD</given-names></name></person-group> (<year>2016</year>) <article-title>An annotated checklist of the vascular plants of Trinidad and Tobago with analysis of vegetation types and botanical “hotspots.</article-title><source>” Phytotaxa</source><volume>250</volume>: <fpage>1</fpage>–<lpage>431</lpage>. <ext-link xlink:href="10.11646/phytotaxa.250.1.1" ext-link-type="doi" xlink:type="simple">https://doi.org/10.11646/phytotaxa.250.1.1</ext-link></mixed-citation></ref><ref id="B31"><mixed-citation xmlns:xlink="http://www.w3.org/1999/xlink" xlink:type="simple"><person-group><name name-style="western"><surname>Salinas</surname><given-names>NR</given-names></name><name name-style="western"><surname>Betancur</surname><given-names>J</given-names></name></person-group> (<year>2004</year>) <article-title>Una nueva especie de <italic><tp:taxon-name><tp:taxon-name-part taxon-name-part-type="genus">Dimerocostus</tp:taxon-name-part></tp:taxon-name></italic> (costaceae) de Colombia. Revista de la Academia Colombiana de Ciencas Exactas.</article-title><source>FIsicas y Naturales</source><volume>28</volume>: <fpage>465</fpage>–<lpage>470</lpage>.</mixed-citation></ref></ref-list></tp:taxon-treatment>
