# Supplementary material for: ﻿A new species of Piper (Piperaceae) with peltate leaves from Serranía de las Quinchas, Colombia
Source: PhytoKeys. 2023 May 29;227:9–24. doi: 10.3897/phytokeys.227.101405 (PMC10242527; doi:10.3897/phytokeys.227.101405)
Supplement: XML Treatment for Piper neovenezuelense [file phytokeys.227.101405-treatment2.xml]

<!DOCTYPE tp:taxon-treatment
  PUBLIC "-//TaxonX//DTD Taxonomic Treatment Publishing DTD v0 20100105//EN" "tax-treatment-NSO.dtd">
<tp:taxon-treatment xmlns:tp="http://www.plazi.org/taxpub"><tp:treatment-meta><kwd-group><label>Taxon classification</label><kwd>
              <named-content content-type="kingdom">Plantae</named-content>
            </kwd><kwd>
              <named-content content-type="order">Piperales</named-content>
            </kwd><kwd>
              <named-content content-type="family">Piperaceae</named-content>
            </kwd></kwd-group><mixed-citation publication-type="journal"><person-group><name><surname>Jaramillo</surname><given-names>M. Alejandra</given-names></name><name><surname>Rodríguez-Duque</surname><given-names>Dayro</given-names></name><name><surname>Escobar-Alba</surname><given-names>Magda</given-names></name></person-group><article-title>﻿A new species of <italic><tp:taxon-name><tp:taxon-name-part taxon-name-part-type="genus" reg="Piper">Piper</tp:taxon-name-part></tp:taxon-name></italic> (<tp:taxon-name><tp:taxon-name-part taxon-name-part-type="family">Piperaceae</tp:taxon-name-part></tp:taxon-name>) with peltate leaves from Serranía de las Quinchas, Colombia</article-title><source>PhytoKeys</source><day>29</day><month>05</month><year>2023</year><volume>227</volume><fpage>9</fpage><lpage>24</lpage><pub-id pub-id-type="doi">10.3897/phytokeys.227.101405</pub-id></mixed-citation></tp:treatment-meta><tp:nomenclature><label>﻿</label><tp:taxon-name>
            <object-id xmlns:xlink="http://www.w3.org/1999/xlink" content-type="arpha" xlink:type="simple">858148C6-E24B-52DB-B01E-FE1F9ED77E1A</object-id>
            <tp:taxon-name-part taxon-name-part-type="genus" reg="Piper">Piper</tp:taxon-name-part>
            <tp:taxon-name-part taxon-name-part-type="species" reg="neovenezuelense">neovenezuelense</tp:taxon-name-part>
            <object-id xmlns:xlink="http://www.w3.org/1999/xlink" content-type="ipni" xlink:type="simple">urn:lsid:ipni.org:names:77320208-1</object-id>
          </tp:taxon-name><tp:taxon-authority>M.A.Jaram., stat. nov et</tp:taxon-authority><tp:taxon-status xmlns:xlink="http://www.w3.org/1999/xlink" xlink:type="simple">nom. nov.</tp:taxon-status></tp:nomenclature><tp:treatment-sec sec-type="Basionym" id="SECID0ECVAE"><title>Basionym.</title><p><tp:taxon-name><tp:taxon-name-part taxon-name-part-type="genus" reg="Piper">Piper</tp:taxon-name-part><tp:taxon-name-part taxon-name-part-type="species" reg="veraguense">veraguense</tp:taxon-name-part><tp:taxon-name-part taxon-name-part-type="authority">C. DC.</tp:taxon-name-part><tp:taxon-name-part taxon-name-part-type="infraspecific-rank">var.</tp:taxon-name-part><tp:taxon-name-part taxon-name-part-type="variety" reg="venezuelense">venezuelense</tp:taxon-name-part></tp:taxon-name> Steyerm. Fl. Venez. 2(2): 590 (1984). Type: Venezuela, Edo. Trujillo, 16 km de Boconó a lo largo de la carretera a Biscucuy, 1850 m, 11 aug 1964, F. Breteler 4082 (Holotype; VEN; Isotype: MER). Non <italic><tp:taxon-name><tp:taxon-name-part taxon-name-part-type="genus" reg="Piper">Piper</tp:taxon-name-part><tp:taxon-name-part taxon-name-part-type="species" reg="venezuelense">venezuelense</tp:taxon-name-part></tp:taxon-name></italic> C.DC., J. Bot. 4: 216 (1866).</p></tp:treatment-sec><tp:treatment-sec sec-type="notes" id="SECID0EHWAE"><title>Note.</title><p>The epithet <italic><tp:taxon-name><tp:taxon-name-part taxon-name-part-type="genus" reg="Piper">P.</tp:taxon-name-part><tp:taxon-name-part taxon-name-part-type="species" reg="neovenezuelense">neovenezuelense</tp:taxon-name-part></tp:taxon-name></italic> is proposed here to replace <tp:taxon-name><tp:taxon-name-part taxon-name-part-type="genus" reg="Piper">Piper</tp:taxon-name-part><tp:taxon-name-part taxon-name-part-type="species" reg="veraguense">veraguense</tp:taxon-name-part><tp:taxon-name-part taxon-name-part-type="authority">C. DC.</tp:taxon-name-part><tp:taxon-name-part taxon-name-part-type="infraspecific-rank">var.</tp:taxon-name-part><tp:taxon-name-part taxon-name-part-type="variety" reg="venezuelense">venezuelense</tp:taxon-name-part></tp:taxon-name> Steyerm. Because <italic><tp:taxon-name><tp:taxon-name-part taxon-name-part-type="genus" reg="Piper">Piper</tp:taxon-name-part><tp:taxon-name-part taxon-name-part-type="species" reg="venezuelense">venezuelense</tp:taxon-name-part></tp:taxon-name></italic> C. DC. (<xref ref-type="bibr" rid="B11">De Candolle 1866</xref>: 216) is already in use.</p></tp:treatment-sec><tp:treatment-sec sec-type="etymology" id="SECID0E2XAE"><title>Etymology.</title><p>The new epithet <italic>neovenezuelense</italic> honors the intention of J. Steyermark to highlight the occurrence of this species in Venezuela.</p><p><xref ref-type="bibr" rid="B34">Steyermark (1984)</xref> synonymized under <italic><tp:taxon-name><tp:taxon-name-part taxon-name-part-type="genus" reg="Piper">P.</tp:taxon-name-part><tp:taxon-name-part taxon-name-part-type="species" reg="veraguense">veraguense</tp:taxon-name-part></tp:taxon-name></italic> C. DC. various distinct species: <italic><tp:taxon-name><tp:taxon-name-part taxon-name-part-type="genus" reg="Piper">P.</tp:taxon-name-part><tp:taxon-name-part taxon-name-part-type="species" reg="albert-smithii">albert-smithii</tp:taxon-name-part></tp:taxon-name></italic> Trel. &amp; Yunck., and <italic><tp:taxon-name><tp:taxon-name-part taxon-name-part-type="genus" reg="Piper">P.</tp:taxon-name-part><tp:taxon-name-part taxon-name-part-type="species" reg="mutisii">mutisii</tp:taxon-name-part></tp:taxon-name></italic> Trel. &amp; Yunck., and proposed that <italic><tp:taxon-name><tp:taxon-name-part taxon-name-part-type="genus" reg="Piper">P.</tp:taxon-name-part><tp:taxon-name-part taxon-name-part-type="species" reg="veraguense">veraguense</tp:taxon-name-part></tp:taxon-name></italic> C. DC. has three varieties: <tp:taxon-name><tp:taxon-name-part taxon-name-part-type="genus" reg="Piper">P.</tp:taxon-name-part><tp:taxon-name-part taxon-name-part-type="species" reg="veraguense">veraguense</tp:taxon-name-part><tp:taxon-name-part taxon-name-part-type="infraspecific-rank">var.</tp:taxon-name-part><tp:taxon-name-part taxon-name-part-type="variety" reg="veraguense">veraguense</tp:taxon-name-part></tp:taxon-name>, <tp:taxon-name><tp:taxon-name-part taxon-name-part-type="genus" reg="Piper">P.</tp:taxon-name-part><tp:taxon-name-part taxon-name-part-type="species" reg="veraguense">veraguense</tp:taxon-name-part><tp:taxon-name-part taxon-name-part-type="infraspecific-rank">var.</tp:taxon-name-part><tp:taxon-name-part taxon-name-part-type="variety" reg="mutisii">mutisii</tp:taxon-name-part></tp:taxon-name> (Trel. &amp; Yunck.) Steyermark, and he added <tp:taxon-name><tp:taxon-name-part taxon-name-part-type="genus" reg="Piper">P.</tp:taxon-name-part><tp:taxon-name-part taxon-name-part-type="species" reg="veraguense">veraguense</tp:taxon-name-part><tp:taxon-name-part taxon-name-part-type="infraspecific-rank">var.</tp:taxon-name-part><tp:taxon-name-part taxon-name-part-type="variety" reg="venezuelense">venezuelense</tp:taxon-name-part></tp:taxon-name> Steyermark (<xref ref-type="bibr" rid="B34">Steyermark 1984</xref>). These species are similar in their overall morphology and potentially form a species complex. Unfortunately, we do not have sequence data to test the latter hypothesis. Here we consider them separate species. <italic><tp:taxon-name><tp:taxon-name-part taxon-name-part-type="genus" reg="Piper">P.</tp:taxon-name-part><tp:taxon-name-part taxon-name-part-type="species" reg="veraguense">veraguense</tp:taxon-name-part></tp:taxon-name></italic> has glabrous leaves with nerves puberulent on the abaxial surface, not pellucid dotted (<xref ref-type="bibr" rid="B8">Callejas-Posada 2020</xref>); <italic><tp:taxon-name><tp:taxon-name-part taxon-name-part-type="genus" reg="Piper">P.</tp:taxon-name-part><tp:taxon-name-part taxon-name-part-type="species" reg="albert-smithii">albert-smithii</tp:taxon-name-part></tp:taxon-name></italic> is distinct because it has fleshy warts below the nodes, and leaves are glabrous (<xref ref-type="bibr" rid="B42">Trelease and Yuncker 1950</xref>); and <italic><tp:taxon-name><tp:taxon-name-part taxon-name-part-type="genus" reg="Piper">P.</tp:taxon-name-part><tp:taxon-name-part taxon-name-part-type="species" reg="mutisii">mutisii</tp:taxon-name-part></tp:taxon-name></italic> has fleshy warts below the nodes, nerves are dense velvety puberulent on abaxial surface; <italic><tp:taxon-name><tp:taxon-name-part taxon-name-part-type="genus" reg="Piper">P.</tp:taxon-name-part><tp:taxon-name-part taxon-name-part-type="species" reg="neovenezuelense">neovenezuelense</tp:taxon-name-part></tp:taxon-name></italic> has glabrous internodes without warty outgrowths, and nerves pilose on abaxial surface.</p></tp:treatment-sec><ref-list><ref id="B11"><mixed-citation xmlns:xlink="http://www.w3.org/1999/xlink" xlink:type="simple"><person-group><name name-style="western"><surname>De Candolle</surname><given-names>C</given-names></name></person-group> (<year>1866</year>) <article-title><tp:taxon-name><tp:taxon-name-part taxon-name-part-type="family">Piperaceae</tp:taxon-name-part></tp:taxon-name> Novae.</article-title><source>Journal of Botany, British and Foreign</source><volume>4</volume>: <fpage>210</fpage>–<lpage>219</lpage>.</mixed-citation></ref><ref id="B34"><mixed-citation xmlns:xlink="http://www.w3.org/1999/xlink" xlink:type="simple"><person-group><name name-style="western"><surname>Steyermark</surname><given-names>JA</given-names></name></person-group> (<year>1984</year>) <source>Flora de Venezuela. <tp:taxon-name><tp:taxon-name-part taxon-name-part-type="family">Piperaceae</tp:taxon-name-part></tp:taxon-name>. Vol. 2 Segunda Parte.</source><publisher-name>Ediciones Fundación Educación Ambiental</publisher-name>, <publisher-loc>Caracas, Venezuela</publisher-loc>, <size units="page">619 pp</size>.</mixed-citation></ref><ref id="B8"><mixed-citation xmlns:xlink="http://www.w3.org/1999/xlink" xlink:type="simple"><person-group><name name-style="western"><surname>Callejas-Posada</surname><given-names>R</given-names></name></person-group> (<year>2020</year>) <tp:taxon-name><tp:taxon-name-part taxon-name-part-type="family">Piperaceae</tp:taxon-name-part></tp:taxon-name>. In: Davidse G, Ulloa Ulloa C, Hernández Macías HM, Knapp S (Eds) Flora Mesoamericana 2. Missouri Botanical Garden Press, Saint Louis.</mixed-citation></ref><ref id="B42"><mixed-citation xmlns:xlink="http://www.w3.org/1999/xlink" xlink:type="simple"><person-group><name name-style="western"><surname>Trelease</surname><given-names>W</given-names></name><name name-style="western"><surname>Yuncker</surname><given-names>TG</given-names></name></person-group> (<year>1950</year>) The <tp:taxon-name><tp:taxon-name-part taxon-name-part-type="family">Piperaceae</tp:taxon-name-part></tp:taxon-name> of Northern South America. University of Illinois Press, Indiana.</mixed-citation></ref></ref-list></tp:taxon-treatment>
