# Supplementary material for: ﻿A new species of Piper (Piperaceae) with peltate leaves from Serranía de las Quinchas, Colombia
Source: PhytoKeys. 2023 May 29;227:9–24. doi: 10.3897/phytokeys.227.101405 (PMC10242527; doi:10.3897/phytokeys.227.101405)
Supplement: XML Treatment for Piper andersii [file phytokeys.227.101405-treatment3.xml]

<!DOCTYPE tp:taxon-treatment
  PUBLIC "-//TaxonX//DTD Taxonomic Treatment Publishing DTD v0 20100105//EN" "tax-treatment-NSO.dtd">
<tp:taxon-treatment xmlns:tp="http://www.plazi.org/taxpub"><tp:treatment-meta><kwd-group><label>Taxon classification</label><kwd>
              <named-content content-type="kingdom">Plantae</named-content>
            </kwd><kwd>
              <named-content content-type="order">Piperales</named-content>
            </kwd><kwd>
              <named-content content-type="family">Piperaceae</named-content>
            </kwd></kwd-group><mixed-citation publication-type="journal"><person-group><name><surname>Jaramillo</surname><given-names>M. Alejandra</given-names></name><name><surname>Rodríguez-Duque</surname><given-names>Dayro</given-names></name><name><surname>Escobar-Alba</surname><given-names>Magda</given-names></name></person-group><article-title>﻿A new species of <italic><tp:taxon-name><tp:taxon-name-part taxon-name-part-type="genus" reg="Piper">Piper</tp:taxon-name-part></tp:taxon-name></italic> (<tp:taxon-name><tp:taxon-name-part taxon-name-part-type="family">Piperaceae</tp:taxon-name-part></tp:taxon-name>) with peltate leaves from Serranía de las Quinchas, Colombia</article-title><source>PhytoKeys</source><day>29</day><month>05</month><year>2023</year><volume>227</volume><fpage>9</fpage><lpage>24</lpage><pub-id pub-id-type="doi">10.3897/phytokeys.227.101405</pub-id></mixed-citation></tp:treatment-meta><tp:nomenclature><label>﻿</label><tp:taxon-name>
            <object-id xmlns:xlink="http://www.w3.org/1999/xlink" content-type="arpha" xlink:type="simple">E36F9ACE-BF8C-5D05-8239-545E32CA1C91</object-id>
            <tp:taxon-name-part taxon-name-part-type="genus" reg="Piper">Piper</tp:taxon-name-part>
            <tp:taxon-name-part taxon-name-part-type="species" reg="andersii">andersii</tp:taxon-name-part>
            <object-id xmlns:xlink="http://www.w3.org/1999/xlink" content-type="ipni" xlink:type="simple">urn:lsid:ipni.org:names:77320209-1</object-id>
          </tp:taxon-name><tp:taxon-authority>M.A.Jaram., stat. nov. et</tp:taxon-authority><tp:taxon-status xmlns:xlink="http://www.w3.org/1999/xlink" xlink:type="simple">nom. nov.</tp:taxon-status><tp:nomenclature-citation-list><tp:nomenclature-citation><tp:taxon-name>
                <tp:taxon-name-part taxon-name-part-type="genus" reg="Piper">Piper</tp:taxon-name-part>
                <tp:taxon-name-part taxon-name-part-type="species" reg="mikanianum">mikanianum</tp:taxon-name-part>
                <tp:taxon-name-part taxon-name-part-type="authority">Steud.</tp:taxon-name-part>
                <tp:taxon-name-part taxon-name-part-type="infraspecific-rank">var.</tp:taxon-name-part>
                <tp:taxon-name-part taxon-name-part-type="variety" reg="peltatum">peltatum</tp:taxon-name-part>
              </tp:taxon-name><comment>Yunck., Bol. Inst. Bot. (São Paulo) no. 3: 54 (1966). Type: Brazil, Minas Gerais, Caldas, A. F. Regnell II 256*, 9 Jul 1864. Non <tp:taxon-name><tp:taxon-name-part taxon-name-part-type="genus" reg="Piper">Piper</tp:taxon-name-part><tp:taxon-name-part taxon-name-part-type="species" reg="peltatum">peltatum</tp:taxon-name-part></tp:taxon-name> L.</comment></tp:nomenclature-citation></tp:nomenclature-citation-list></tp:nomenclature><tp:treatment-sec sec-type="notes" id="SECID0EL6AE"><title>Note.</title><p>The epithet <italic><tp:taxon-name><tp:taxon-name-part taxon-name-part-type="genus" reg="Piper">P.</tp:taxon-name-part><tp:taxon-name-part taxon-name-part-type="species" reg="andersii">andersii</tp:taxon-name-part></tp:taxon-name></italic> is proposed here to replace <tp:taxon-name><tp:taxon-name-part taxon-name-part-type="genus" reg="Piper">Piper</tp:taxon-name-part><tp:taxon-name-part taxon-name-part-type="species" reg="mikanianum">mikanianum</tp:taxon-name-part><tp:taxon-name-part taxon-name-part-type="authority">Steud.</tp:taxon-name-part><tp:taxon-name-part taxon-name-part-type="infraspecific-rank">var.</tp:taxon-name-part><tp:taxon-name-part taxon-name-part-type="variety" reg="peltatum">peltatum</tp:taxon-name-part></tp:taxon-name> Yunck. because <italic><tp:taxon-name><tp:taxon-name-part taxon-name-part-type="genus" reg="Piper">Piper</tp:taxon-name-part><tp:taxon-name-part taxon-name-part-type="species" reg="peltatum">peltatum</tp:taxon-name-part></tp:taxon-name></italic> L., (Sp. Pl. 1: 30 1753) is already in use.</p></tp:treatment-sec><tp:treatment-sec sec-type="etymology" id="SECID0E3AAG"><title>Etymology.</title><p>The new epithet <italic>andersii</italic> honors Anders Fredrik Regnell (1807—1884), Swedish physician and botanist who established himself in Minas Gerais (Brazil) and collected the type specimen for this species.</p><p>T. Yuncker provided a key to four varieties of <italic><tp:taxon-name><tp:taxon-name-part taxon-name-part-type="genus" reg="Piper">Piper</tp:taxon-name-part><tp:taxon-name-part taxon-name-part-type="species" reg="mikanianum">mikanianum</tp:taxon-name-part></tp:taxon-name></italic> (Kunth) Steud: <tp:taxon-name><tp:taxon-name-part taxon-name-part-type="genus" reg="Piper">P.</tp:taxon-name-part><tp:taxon-name-part taxon-name-part-type="species" reg="mikanianum">mikanianum</tp:taxon-name-part><tp:taxon-name-part taxon-name-part-type="basionym-authority">(Kunth)</tp:taxon-name-part><tp:taxon-name-part taxon-name-part-type="authority">Steud</tp:taxon-name-part><tp:taxon-name-part taxon-name-part-type="infraspecific-rank">var.</tp:taxon-name-part><tp:taxon-name-part taxon-name-part-type="variety" reg="mikanianum">mikanianum</tp:taxon-name-part></tp:taxon-name>; <tp:taxon-name><tp:taxon-name-part taxon-name-part-type="genus" reg="Piper">P.</tp:taxon-name-part><tp:taxon-name-part taxon-name-part-type="species" reg="mikanianum">mikanianum</tp:taxon-name-part><tp:taxon-name-part taxon-name-part-type="infraspecific-rank">f.</tp:taxon-name-part><tp:taxon-name-part taxon-name-part-type="form" reg="clausum">clausum</tp:taxon-name-part></tp:taxon-name> characterized by the closed sinus and overlapping lobes; <tp:taxon-name><tp:taxon-name-part taxon-name-part-type="genus" reg="Piper">P.</tp:taxon-name-part><tp:taxon-name-part taxon-name-part-type="species" reg="mikanianum">mikanianum</tp:taxon-name-part><tp:taxon-name-part taxon-name-part-type="infraspecific-rank">var.</tp:taxon-name-part><tp:taxon-name-part taxon-name-part-type="variety" reg="pilosius">pilosius</tp:taxon-name-part></tp:taxon-name> C. DC. with leaves and stems strongly pilose with hairs up to 1mm long; and <tp:taxon-name><tp:taxon-name-part taxon-name-part-type="genus" reg="Piper">P.</tp:taxon-name-part><tp:taxon-name-part taxon-name-part-type="species" reg="mikanianum">mikanianum</tp:taxon-name-part><tp:taxon-name-part taxon-name-part-type="infraspecific-rank">var.</tp:taxon-name-part><tp:taxon-name-part taxon-name-part-type="variety" reg="peltatum">peltatum</tp:taxon-name-part></tp:taxon-name> Yunck with peltate leaves and nerves minutely hirtellous on the abaxial surface (<xref ref-type="bibr" rid="B47">Yuncker 1972</xref>). Yuncker had mentioned that this latter variety might deserve species rank, we propose to make the change suggested and propose the new name <italic><tp:taxon-name><tp:taxon-name-part taxon-name-part-type="genus" reg="Piper">P.</tp:taxon-name-part><tp:taxon-name-part taxon-name-part-type="species" reg="andersii">andersii</tp:taxon-name-part></tp:taxon-name></italic>. Furthermore. <italic><tp:taxon-name><tp:taxon-name-part taxon-name-part-type="genus" reg="Piper">P.</tp:taxon-name-part><tp:taxon-name-part taxon-name-part-type="species" reg="mikanianum">mikanianum</tp:taxon-name-part></tp:taxon-name></italic> occurs in the states of Minas Gerais, Paraná and Rio Grande do Sul in Brazil and in Argentina, <italic><tp:taxon-name><tp:taxon-name-part taxon-name-part-type="genus" reg="Piper">P.</tp:taxon-name-part><tp:taxon-name-part taxon-name-part-type="species" reg="andersii">andersii</tp:taxon-name-part></tp:taxon-name></italic>, with peltate leaves has only been registered from the state of Minas Gerais.</p></tp:treatment-sec><ref-list><ref id="B47"><mixed-citation xmlns:xlink="http://www.w3.org/1999/xlink" xlink:type="simple"><person-group><name name-style="western"><surname>Yuncker</surname><given-names>TG</given-names></name></person-group> (<year>1972</year>) The <tp:taxon-name><tp:taxon-name-part taxon-name-part-type="family">Piperaceae</tp:taxon-name-part></tp:taxon-name> of Brazil, I. <italic><tp:taxon-name><tp:taxon-name-part taxon-name-part-type="genus">Piper</tp:taxon-name-part></tp:taxon-name></italic>-group I, II, III and IV. Hoehnea 19: 336.</mixed-citation></ref></ref-list></tp:taxon-treatment>
